# Supplementary material for: Intake of Dietary One-Carbon Metabolism-Related B Vitamins and the Risk of Esophageal Cancer: A Dose-Response Meta-Analysis
Source: Nutrients. 2018 Jun 27;10(7):835. doi: 10.3390/nu10070835 (PMC6073467; doi:10.3390/nu10070835)
Supplement: Supplementary file 1 [file nutrients-10-00835-s001.zip]

Archive with 5 entries (5 files):
- EES Certificate Qiang et al.pdf
- figureS1.png
- figureS2.png
- TableS1.pdf
- TableS2.pdf
